# Supplementary material for: Combination of Panax ginseng and Diospyros kaki Leaf Inhibits White Adipocyte Differentiation and Browning Process through AMP-Activated Protein Kinase (AMPK) Activation In Vitro and In Vivo
Source: Nutrients. 2023 Jun 16;15(12):2776. doi: 10.3390/nu15122776 (PMC10304786; doi:10.3390/nu15122776)
Supplement: Supplementary file 1 [file nutrients-15-02776-s001.zip]

Archive with 2 entries (2 files):
- SUPPLE figure.pptx
- SUPPLE table.pdf
